# Supplementary material for: Live Biotherapeutic Lactococcus lactis GEN3013 Enhances Antitumor Efficacy of Cancer Treatment via Modulation of Cancer Progression and Immune System
Source: Cancers (Basel). 2022 Aug 23;14(17):4083. doi: 10.3390/cancers14174083 (PMC9455052; doi:10.3390/cancers14174083)
Supplement: Supplementary file 1 [file cancers-14-04083-s001.zip]

Archive with 1 entries (1 files):
- cancers-1829782-supplementary.pdf
